# Supplementary material for: Genetic Variants and Protein Alterations of Selenium- and T-2 Toxin-Responsive Genes Are Associated With Chondrocytic Damage in Endemic Osteoarthropathy
Source: Front Genet. 2022 Jan 11;12:773534. doi: 10.3389/fgene.2021.773534 (PMC8787141; doi:10.3389/fgene.2021.773534)
Supplement: Supplementary file 1 [file Table2.XLSX]

## Sheet: Sheet1
1) CHR：染色体
2) SNP：SNP 名称
3) TEST：检验所用样本名称（ALL：所有样品；KBD：case 样品；Control：正常样品）
4) A1：该 SNP 频率较小的 allele
5) A2：该 SNP 频率较大的 allele
6) GENO：基因型数目: A1A1/A1A2/A2A2
7) O(HET)：观测杂合度
8) E(HET)：期望杂合度
9) P：HWE 检验 P 值
					GENO
CHR	SNP	TEST	A1	A2	A1A1	A1A2	A2A2	O(HET)	E(HET)	P
2	rs3917225	ALL	G	A	31	125	99	0.4902	0.4644	0.3826
2	rs3917225	KBD	G	A	14	60	54	0.4688	0.4512	0.7719
2	rs3917225	Control	G	A	17	65	45	0.5118	0.4757	0.4046
2	rs1800587	ALL	A	G	3	38	215	0.1484	0.1571	0.321
2	rs1800587	KBD	A	G	1	19	108	0.1484	0.1506	0.3915
2	rs1800587	Control	A	G	2	19	107	0.1484	0.1635	0.1601
2	rs1143634	ALL	A	G	1	16	239	0.0625	0.06784	0.1487
2	rs1143634	KBD	A	G	0	11	118	0.08527	0.08164	0.5997
2	rs1143634	Control	A	G	1	5	121	0.03937	0.0536	0.0415
2	rs1143627	ALL	A	G	62	121	72	0.4745	0.4992	0.4163
2	rs1143627	KBD	A	G	35	58	35	0.4531	0.5	0.2537
2	rs1143627	Control	A	G	27	63	37	0.4961	0.4969	0.9292
2	rs419598	ALL	C	T	1	46	209	0.1797	0.1699	0.5896
2	rs419598	KBD	C	T	0	28	101	0.2171	0.1935	0.2629
2	rs419598	Control	C	T	1	18	108	0.1417	0.1451	0.3602
2	rs9005	ALL	A	G	24	114	117	0.4471	0.4335	0.615
2	rs9005	KBD	A	G	14	59	56	0.4574	0.447	0.7698
2	rs9005	Control	A	G	10	55	61	0.4365	0.4181	0.7532
2	rs940739	ALL	A	T	9	90	157	0.3516	0.3329	0.4008
2	rs940739	KBD	A	T	4	46	78	0.3594	0.3329	0.5151
2	rs940739	Control	A	T	5	44	79	0.3438	0.3329	0.8976
3	rs12629751	ALL	T	C	17	88	149	0.3465	0.365	0.3476
3	rs12629751	KBD	T	C	5	47	76	0.3672	0.3462	0.5282
3	rs12629751	Control	T	C	12	41	73	0.3254	0.3828	0.08167
3	rs17040821	ALL	0	G	0	0	256	0	0	0.5
3	rs17040821	KBD	0	G	0	0	129	0	0	0.5
3	rs17040821	Control	0	G	0	0	127	0	0	0.5
3	rs7639807	ALL	0	C	0	0	256	0	0	0.5
3	rs7639807	KBD	0	C	0	0	128	0	0	0.5
3	rs7639807	Control	0	C	0	0	128	0	0	0.5
3	rs7651842	ALL	0	T	0	0	256	0	0	0.5
3	rs7651842	KBD	0	T	0	0	129	0	0	0.5
3	rs7651842	Control	0	T	0	0	127	0	0	0.5
3	rs6976	ALL	C	T	64	127	64	0.498	0.5	0.9504
3	rs6976	KBD	C	T	34	60	34	0.4688	0.5	0.4295
3	rs6976	Control	C	T	30	67	30	0.5276	0.5	0.5373
4	rs3775296	ALL	A	C	15	96	144	0.3765	0.372	0.9335
4	rs3775296	KBD	A	C	9	39	81	0.3023	0.3442	0.1615
4	rs3775296	Control	A	C	6	57	63	0.4524	0.3977	0.1478
5	rs8176070	ALL	A	G	18	94	144	0.3672	0.3789	0.5655
5	rs8176070	KBD	A	G	11	45	73	0.3488	0.3845	0.3088
5	rs8176070	Control	A	G	7	49	71	0.3858	0.373	0.724
5	rs2243274	ALL	G	A	15	109	132	0.4258	0.3956	0.2377
5	rs2243274	KBD	G	A	8	52	68	0.4062	0.3901	0.7369
5	rs2243274	Control	G	A	7	57	64	0.4453	0.4008	0.2287
6	rs2234693	ALL	C	T	39	125	92	0.4883	0.4786	0.745
6	rs2234693	KBD	C	T	17	64	48	0.4961	0.4711	0.6442
6	rs2234693	Control	C	T	22	61	44	0.4803	0.485	0.9282
7	rs1800796	ALL	G	C	31	107	118	0.418	0.4423	0.36
7	rs1800796	KBD	G	C	8	60	61	0.4651	0.4156	0.1728
7	rs1800796	Control	G	C	23	47	57	0.3701	0.4642	0.01744
7	rs4730250	ALL	G	A	5	50	200	0.1961	0.2076	0.2915
7	rs4730250	KBD	G	A	3	24	101	0.1875	0.2069	0.2961
7	rs4730250	Control	G	A	2	26	99	0.2047	0.2083	0.5304
7	rs5009270	ALL	A	G	1	40	215	0.1562	0.1506	0.8398
7	rs5009270	KBD	A	G	0	19	110	0.1473	0.1364	0.7553
7	rs5009270	Control	A	G	1	21	105	0.1654	0.1647	0.7984
9	rs13301537	ALL	G	A	4	14	210	0.0614	0.09184	0.0003551
9	rs13301537	KBD	G	A	0	7	105	0.0625	0.06055	0.546
9	rs13301537	Control	G	A	4	7	105	0.06034	0.1209	0.0001181
9	rs4836732	ALL	C	T	68	120	68	0.4688	0.5	0.2896
9	rs4836732	KBD	C	T	35	58	35	0.4531	0.5	0.2537
9	rs4836732	Control	C	T	33	62	33	0.4844	0.5	0.6607
10	rs10906347	ALL	C	T	18	126	112	0.4922	0.4326	0.0255
10	rs10906347	KBD	C	T	11	59	58	0.4609	0.4326	0.4782
10	rs10906347	Control	C	T	7	67	54	0.5234	0.4326	0.01884
10	rs3802584	ALL	T	C	0	32	224	0.125	0.1172	0.4297
10	rs3802584	KBD	T	C	0	15	114	0.1163	0.1095	0.6752
10	rs3802584	Control	T	C	0	17	110	0.1339	0.1249	0.7181
10	rs1005089	ALL	G	A	7	81	168	0.3164	0.3022	0.4729
10	rs1005089	KBD	G	A	5	41	83	0.3178	0.3172	0.8908
10	rs1005089	Control	G	A	2	40	85	0.315	0.2864	0.2856
10	rs1871054	ALL	T	C	44	129	83	0.5039	0.4884	0.6555
10	rs1871054	KBD	T	C	29	62	38	0.4806	0.4976	0.6602
10	rs1871054	Control	T	C	15	67	45	0.5276	0.4721	0.2251
11	rs1946518	ALL	T	G	55	135	65	0.5294	0.4992	0.3483
11	rs1946518	KBD	T	G	29	65	34	0.5078	0.4992	0.9304
11	rs1946518	Control	T	G	26	70	31	0.5521	0.4992	0.2508
12	rs1800802	ALL	G	A	36	116	104	0.4531	0.4647	0.6391
12	rs1800802	KBD	G	A	16	59	53	0.4609	0.4582	0.9234
12	rs1800802	Control	G	A	20	57	51	0.4453	0.4707	0.5139
15	rs12901499	ALL	G	A	41	136	79	0.5312	0.489	0.1808
15	rs12901499	KBD	G	A	19	70	40	0.5426	0.4867	0.2438
15	rs12901499	Control	G	A	22	66	39	0.5179	0.491	0.5298
15	rs6494629	ALL	C	T	38	116	102	0.4531	0.4688	0.55
15	rs6494629	KBD	C	T	15	52	61	0.4062	0.4354	0.3663
15	rs6494629	Control	C	T	23	64	41	0.5	0.4901	0.859
15	rs2289263	ALL	G	T	36	116	105	0.4531	0.4626	0.7367
15	rs2289263	KBD	G	T	17	53	59	0.4109	0.447	0.3808
15	rs2289263	Control	G	T	18	63	46	0.4961	0.4757	0.6433
15	rs7164503	ALL	C	T	50	137	69	0.5352	0.4972	0.2338
15	rs7164503	KBD	C	T	28	63	37	0.4922	0.4975	0.9304
15	rs7164503	Control	C	T	22	74	32	0.5781	0.4969	0.06364
15	rs4778889	ALL	C	T	14	86	156	0.3359	0.3462	0.5305
15	rs4778889	KBD	C	T	4	49	75	0.3828	0.3462	0.2551
15	rs4778889	Control	C	T	10	37	81	0.2891	0.3462	0.05508
15	rs11556218	ALL	G	T	6	83	167	0.3242	0.3022	0.2583
15	rs11556218	KBD	G	T	2	45	82	0.3488	0.3077	0.121
15	rs11556218	Control	G	T	4	38	85	0.2992	0.2966	0.8818
16	rs1805013	ALL	T	C	0	4	252	0.01562	0.0155	0.5059
16	rs1805013	KBD	T	C	0	1	127	0.007812	0.007782	0.5
16	rs1805013	Control	T	C	0	3	125	0.02344	0.02316	0.5059
16	rs1133238	ALL	A	G	1	40	215	0.1562	0.1506	0.8398
16	rs1133238	KBD	A	G	1	20	107	0.1562	0.1571	0.7987
16	rs1133238	Control	A	G	0	20	108	0.1562	0.144	0.7763
17	rs4362	ALL	T	C	50	129	77	0.5039	0.4944	0.7529
17	rs4362	KBD	T	C	25	63	40	0.4922	0.4931	0.9289
17	rs4362	Control	T	C	25	66	37	0.5156	0.4956	0.6578
17	rs4789936	ALL	T	C	20	94	142	0.3672	0.3864	0.3759
17	rs4789936	KBD	T	C	11	45	72	0.3516	0.3864	0.308
17	rs4789936	Control	T	C	9	49	70	0.3828	0.3864	0.9111
19	rs12982744	ALL	G	C	6	87	163	0.3398	0.3119	0.1952
19	rs12982744	KBD	G	C	2	48	78	0.375	0.3237	0.07693
19	rs12982744	Control	G	C	4	39	85	0.3047	0.2998	0.8832
20	rs116855380	ALL	0	A	0	0	255	0	0	0.5
20	rs116855380	KBD	0	A	0	0	127	0	0	0.5
20	rs116855380	Control	0	A	0	0	128	0	0	0.5
21	rs2830585	ALL	T	C	0	38	218	0.1484	0.1374	0.2615
21	rs2830585	KBD	T	C	0	23	106	0.1783	0.1624	0.4264
21	rs2830585	Control	T	C	0	15	112	0.1181	0.1111	0.6776
22	rs715572	ALL	A	G	23	110	123	0.4297	0.4237	0.8256
22	rs715572	KBD	A	G	15	56	57	0.4375	0.4462	0.7681
22	rs715572	Control	A	G	8	54	66	0.4219	0.3973	0.5826
