# Supplementary material for: Genetic Variants and Protein Alterations of Selenium- and T-2 Toxin-Responsive Genes Are Associated With Chondrocytic Damage in Endemic Osteoarthropathy
Source: Front Genet. 2022 Jan 11;12:773534. doi: 10.3389/fgene.2021.773534 (PMC8787141; doi:10.3389/fgene.2021.773534)
Supplement: Supplementary file 2 [file Table1.XLSX]

## Sheet: Sheet1
WELL	TERM	SNP_ID	gene	KBD (FC, mean±standard error)		OA
				chondrocyte	monocyte	ISSN	PMID
W1	iPLEX	rs1143627	IL1B-IL1RN haplotype			1063-4584	19733643
W1	iPLEX	rs6494629	SMAD3			20446055	26068512
W1	iPLEX	rs2243274	IL-4			1063-4584	20219689
W1	iPLEX	rs12982744	DOT1L		1.27±1.67	1085-9195	23505243
W1	iPLEX	rs4778889	IL-16			1110-1164, 1932-6203	25785145, 25954818
W1	iPLEX	rs4730250	7q22			0003-4967	21068099
W1	iPLEX	rs11177	GNL3		1.67±2.71	0140-6736	22763110
W1	iPLEX	rs7164503	ANP32A				19565487
W1	iPLEX	rs4362	ACE				26261641
W1	iPLEX	rs6976	GLT8D1			0140-6736	22763110
W1	iPLEX	rs7639807	DVWA			1756-0500	25648366
W1	iPLEX	rs4789936	TIMP-2				27901480
W1	iPLEX	rs1805013	IL-4R			1063-4584	20219689
W1	iPLEX	rs9350591	6q14.1			14712350
W1	iPLEX	rs1133238	SEPHS2	2.46±2.50
W1	iPLEX	rs13301537	ASPN			1085-9195
W1	iPLEX	rs1800587	IL-1A- IL-1B- IL-1B			0300-9475	23216199, 24952309
W1	iPLEX	rs10906347	SEPHS1
W1	iPLEX	rs3917225	IL1R1			1471-2350, 19492553	27980229
W1	iPLEX	rs4836732	ASTN2			0140-6736, 23265205	22763110, 25939412
W1	iPLEX	rs2233419	NFKB1A			1744-3121	23176038
W1	iPLEX	rs940739	FN-1			1471-2474
W1	iPLEX	rs715572	TIMP3	2.40±3.06
W1	iPLEX	rs1946518	IL-18			1744-3121	22136483
W1	iPLEX	rs116855380	NCOA3				26211391
W1	iPLEX	rs1800802	MGP				21724703
W1	iPLEX	rs12629751	PPARγ			0022-1333
W2	iPLEX	rs1800796	IL6	4.55±4.69		0341-2695	26233477, 25603974
W2	iPLEX	rs17040821	DVWA			1756-0500	25648366
W2	iPLEX	rs2289263	SMAD3				26261637
W2	iPLEX	rs419598	IL1RN			1063-4584, 0003-4967	21146623, 19934104
W2	iPLEX	rs12901499	SMAD3			0172-8172, 08878013	25757091, 26068512, 20506137
W2	iPLEX	rs11556218	IL-16			1110-1164, 1932-6203	25785145, 25954818
W2	iPLEX	rs9005	IL1RN			0003-4967	19934104
W2	iPLEX	rs1005089	SEPHS1
W2	iPLEX	rs1871054	ADAM12			23146141, 19362625
W2	iPLEX	rs3802584	SEPHS1
W2	iPLEX	rs2830585	ADAMTS5				22961118
W2	iPLEX	rs143383	GDF5		2.14±na	0964-6906	21936909, 32928309, 25467786, 25757091, 21642387
W2	iPLEX	rs7651842	DVWA			1756-0500	25648366
W2	iPLEX	rs2234693	ER-α			23146141	25932124, 25887457
W2	iPLEX	rs8176070	MATN3			1537-744X	22973175
W2	iPLEX	rs3775296	TLR-3				23255072
W2	iPLEX	rs1143634	IL1B			1063-4584	21146623
W2	iPLEX	rs5009270	IFRD1				25939412, 23989986
W3	iPLEX	rs11564299	CDH2				24148886
W3	iPLEX	rs1137101	LEPR			14712474
W3	iPLEX	rs835487	CHST11			0140-6736	25757091, 22763110
W3	iPLEX	rs9340799	ESR1			23146141	25325995
